# Supplementary material for: Elevated CO2 and Nitrogen Supply Boost N Use Efficiency and Wheat (T. aestivum cv. Yunmai) Growth and Differentiate Soil Microbial Communities Related to Ammonia Oxidization
Source: Plants (Basel). 2024 Aug 23;13(17):2345. doi: 10.3390/plants13172345 (PMC11397272; doi:10.3390/plants13172345)
Supplement: Supplementary file 1 [file plants-13-02345-s001.zip]

Archive with 1 entries (1 files):
- plants-3148038-supplementary.pdf
